# Supplementary material for: Metabolomics Reveals Rubiadin Accumulation and the Effects of Methyl Jasmonate Elicitation in Damnacanthus major Calli
Source: Plants (Basel). 2024 Jan 8;13(2):167. doi: 10.3390/plants13020167 (PMC10820265; doi:10.3390/plants13020167)
Supplement: Supplementary file 1 [file plants-13-00167-s001.zip]

Archive with 1 entries (1 files):
- plants-2786852-supplementary.pdf
